# Supplementary material for: Modelling the Decamerisation Cycle of PRDX1 and the Inhibition-like Effect on Its Peroxidase Activity
Source: Antioxidants (Basel). 2023 Sep 1;12(9):1707. doi: 10.3390/antiox12091707 (PMC10525498; doi:10.3390/antiox12091707)
Supplement: Supplementary file 1 [file antioxidants-12-01707-s001.zip]

Archive with 1 entries (1 files):
- antioxidants-2497867-supplementary.pdf
